# Supplementary material for: Evolving Trends and Future Demands in ENT Procedures: A Nationwide 10-Year Analysis
Source: J Clin Med. 2024 Dec 23;13(24):7850. doi: 10.3390/jcm13247850 (PMC11728088; doi:10.3390/jcm13247850)
Supplement: Supplementary file 1 [file jcm-13-07850-s001.zip]

Archive with 2 entries (2 files):
- supplementary_file S1 JCM.pdf
- supplementary_file S2 JCM.jpeg
